# Supplementary material for: Unmanned aerial systems-based remote sensing for monitoring sorghum growth and development
Source: PLoS One. 2018 May 1;13(5):e0196605. doi: 10.1371/journal.pone.0196605 (PMC5929499; doi:10.1371/journal.pone.0196605)
Supplement: S1 Table — (XLSX) [file pone.0196605.s001.xlsx]

## Sheet: Sheet1
NDVI	LAI
0.6	1.18
0.51	0.691
0.5	0.718
0.52	0.813
0.42	0.566
0.46	0.6
0.24	0.541
0.28	0.494
0.83	2.4
0.74	1.67
0.77	1.74
0.79	1.93
0.7	1.61
0.7	1.7
0.72	1.43
0.635	1.098
0.63	1.17
0.88	3.25
0.819	2.45
0.834	2.41
0.86	2.85
0.838	2.244
0.8	1.85
0.861	2.65
0.784	1.72
0.768	1.489
0.44	0.83
0.47	0.74
0.51	0.98
0.37	0.8
0.4	0.74
0.46	0.85
0.52	0.89
0.49	0.67
0.57	0.88
0.73	1.485
0.76	1.634
0.74	1.75
0.64	1.334
0.67	1.375
0.67	1.394
0.8	1.882
0.7	1.7
0.76	2.2
0.8	1.92
0.862	2.86
0.86	2.166
0.78	1.7
0.8	1.95
0.81	1.8
0.86	2.5
0.82	2.1
0.87	2.559
0.39	0.5
0.55	0.98
0.41	0.65
0.46	0.714
0.47	0.79
0.45	0.73
0.56	0.82
0.48	0.55
0.59	0.66
0.7	1.4
0.81	2.152
0.72	1.3
0.76	1.98
0.72	1.662
0.74	1.7
0.7	1.6
0.6	1.2
0.66	1.421
0.81	1.8
0.884	3.32
0.81	1.85
0.87	2.78
0.872	2.85
0.86	3
0.85	2.3
0.804	1.8
0.825	1.89
