# Supplementary material for: Unmanned aerial systems-based remote sensing for monitoring sorghum growth and development
Source: PLoS One. 2018 May 1;13(5):e0196605. doi: 10.1371/journal.pone.0196605 (PMC5929499; doi:10.1371/journal.pone.0196605)
Supplement: S1 Fig — (XLSX) [file pone.0196605.s002.xlsx]

## Sheet: Sheet1
Plot No.	Date	NDVI	Measured LAI
101	2016-05-26	0.6	1.18
102	2016-05-26	0.51	0.691
103	2016-05-26	0.5	0.718
107	2016-05-26	0.52	0.813
108	2016-05-26	0.42	0.566
113	2016-05-26	0.43
114	2016-05-26	0.46	0.6
115	2016-05-26	0.24	0.541
101	2016-05-26	0.28	0.494
102	2016-06-10	0.83	2.4
103	2016-06-10	0.74	1.67
107	2016-06-10	0.77	1.74
108	2016-06-10	0.79	1.93
109	2016-06-10	0.7	1.61
113	2016-06-10	0.7	1.7
114	2016-06-10	0.72	1.43
115	2016-06-10	0.635	1.098
101	2016-06-10	0.63	1.17
102	2016-06-18	0.88	3.25
103	2016-06-18	0.819	2.45
107	2016-06-18	0.834	2.41
108	2016-06-18	0.86	2.85
109	2016-06-18	0.838	2.244
113	2016-06-18	0.8	1.85
114	2016-06-18	0.861	2.65
115	2016-06-18	0.784	1.72
203	2016-06-18	0.768	1.489
204	2016-05-26	0.44	0.83
208	2016-05-26	0.47	0.74
209	2016-05-26	0.51	0.98
210	2016-05-26	0.37	0.8
214	2016-05-26	0.4	0.74
202	2016-05-26	0.46	0.85
215	2016-05-26	0.52	0.89
216	2016-05-26	0.49	0.67
203	2016-05-26	0.57	0.88
204	2016-06-10	0.73	1.485
208	2016-06-10	0.76	1.634
209	2016-06-10	0.74	1.75
210	2016-06-10	0.64	1.334
214	2016-06-10	0.67	1.375
202	2016-06-10	0.67	1.394
215	2016-06-10	0.8	1.882
216	2016-06-10	0.7	1.7
203	2016-06-10	0.76	2.2
204	2016-06-18	0.8	1.92
208	2016-06-18	0.862	2.86
209	2016-06-18	0.86	2.166
210	2016-06-18	0.78	1.7
214	2016-06-18	0.8	1.95
202	2016-06-18	0.81	1.8
215	2016-06-18	0.86	2.5
216	2016-06-18	0.82	2.1
301	2016-06-18	0.87	2.559
303	2016-05-26	0.39	0.5
306	2016-05-26	0.55	0.98
307	2016-05-26	0.41	0.65
309	2016-05-26	0.46	0.714
312	2016-05-26	0.47	0.79
313	2016-05-26	0.45	0.73
315	2016-05-26	0.56	0.82
318	2016-05-26	0.48	0.55
301	2016-05-26	0.59	0.66
303	2016-06-10	0.7	1.4
306	2016-06-10	0.81	2.152
307	2016-06-10	0.72	1.3
309	2016-06-10	0.76	1.98
312	2016-06-10	0.72	1.662
313	2016-06-10	0.74	1.7
315	2016-06-10	0.7	1.6
318	2016-06-10	0.6	1.2
301	2016-06-10	0.66	1.421
303	2016-06-18	0.81	1.8
306	2016-06-18	0.884	3.32
307	2016-06-18	0.81	1.85
309	2016-06-18	0.87	2.78
312	2016-06-18	0.872	2.85
313	2016-06-18	0.86	3
315	2016-06-18	0.85	2.3
318	2016-06-18	0.804	1.8
	2016-06-18	0.825	1.89
