# Supplementary material for: Unmanned aerial systems-based remote sensing for monitoring sorghum growth and development
Source: PLoS One. 2018 May 1;13(5):e0196605. doi: 10.1371/journal.pone.0196605 (PMC5929499; doi:10.1371/journal.pone.0196605)
Supplement: S2 Fig — (XLSX) [file pone.0196605.s003.xlsx]

## Sheet: Sheet1
Plot No			Date	NDVI		GC (Image)
101			2016-05-26	0.6		0.527
102			2016-05-26	0.51		0.318354
103			2016-05-26	0.5		0.325108
204			2016-05-26	0.43		0.3
202			2016-05-26	0.46		0.291434
108			2016-05-26	0.42		0.3
209			2016-05-26	0.51		0.301682
307			2016-05-26	0.42		0.238576
214			2016-05-26	0.42		0.24
210			2016-05-26	0.31		0.17
303			2016-05-26	0.3		0.13
215			2016-05-26	0.52		0.334
101			2016-06-10	0.83		0.658556
102			2016-06-10	0.74		0.603333
103			2016-06-10	0.77		0.58
208			2016-06-10	0.74		0.616667
209			2016-06-10	0.64		0.52
210			2016-06-10	0.67		0.55
313			2016-06-10	0.7		0.58
315			2016-06-10	0.6		0.53
318			2016-06-10	0.66		0.58
114			2016-06-10	0.72		0.57
307			2016-06-10	0.72		0.610667
113			2016-06-10	0.7		0.57
204			2016-06-10	0.74		0.624667
312			2016-06-10	0.72		0.5915
109			2016-06-10	0.7		0.548
101			2016-06-10	0.61		0.513333
115			2016-06-10	0.606		0.462
109			2016-06-10	0.693		0.530667
101			2016-06-18	0.88		0.804062
102			2016-06-18	0.819		0.737341
103			2016-06-18	0.834		0.699397
208			2016-06-18	0.86		0.758889
209			2016-06-18	0.78		0.622816
210			2016-06-18	0.8		0.589667
313			2016-06-18	0.85		0.683677
315			2016-06-18	0.804		0.61697
318			2016-06-18	0.825		0.673333
115			2016-06-18	0.799		0.775603
202			2016-06-18	0.82		0.652
203			2016-06-18	0.79		0.715
109			2016-06-18	0.84		0.742
117			2016-06-18	0.77		0.79
107			2016-06-18	0.75		0.718342
109			2016-06-18	0.623		0.645
112			2016-06-18	0.592		0.586667
116			2016-06-18	0.74		0.717123
