# Supplementary material for: Unmanned aerial systems-based remote sensing for monitoring sorghum growth and development
Source: PLoS One. 2018 May 1;13(5):e0196605. doi: 10.1371/journal.pone.0196605 (PMC5929499; doi:10.1371/journal.pone.0196605)
Supplement: S4 Fig — (ZIP) [file pone.0196605.s005.zip]

Archive with 3 entries (3 files):
- S4 Fig
- S4 Fig.enp
- S4 Fig.hdr
