# Supplementary material for: Unmanned aerial systems-based remote sensing for monitoring sorghum growth and development
Source: PLoS One. 2018 May 1;13(5):e0196605. doi: 10.1371/journal.pone.0196605 (PMC5929499; doi:10.1371/journal.pone.0196605)
Supplement: S5 Fig — (XLSX) [file pone.0196605.s006.xlsx]

## Sheet: Sheet1
HYBRID	DATE OF FLIGHT	NDVI
		30,000 seeds/ac	60,000 seeds/ac	90,000 seeds/ac
BH4100	2018-05-25	0.46	0.5	0.55
	2018-06-10	0.66	0.75	0.81
	2018-06-18	0.82	0.86	0.87
DKS-37-07	2018-05-25	0.34	0.48	0.51
	2018-06-10	0.66	0.72	0.75
	2018-06-18	0.79	0.85	0.85
RV9782	2018-05-25	0.35	0.48	0.48
	2018-06-10	0.66	0.69	0.73
	2018-06-18	0.78	0.8	0.85
DKS-5353	2018-05-25	0.4	0.51	0.53
	2018-06-10	0.7	0.74	0.78
	2018-06-18	0.82	0.84	0.87
M75GR47	2018-05-25	0.36	0.5	0.5
	2018-06-10	0.67	0.71	0.76
	2018-06-18	0.8	0.84	0.87
AG1203	2018-05-25	0.41	0.6	0.8
	2018-06-10	0.44	0.73	0.85
	2018-06-18	0.51	0.77	0.87
